# Supplementary material for: A systematic review and meta-analysis to identify behavioural content and active ingredients of antimicrobial stewardship education and training interventions in hospital-based care settings
Source: Antimicrob Resist Infect Control. 2025 Dec 18;15:10. doi: 10.1186/s13756-025-01660-0 (PMC12829054; doi:10.1186/s13756-025-01660-0)
Supplement: Supplementary file 4 — Supplementary Material 4. [file 13756_2025_1660_MOESM4_ESM.xlsx]

## Sheet: Risk of bias for NRS
Study	D1	D2	D3	D4	D5	D6	D7	Overall
Adachi (1997)	Low	NI	Low	Low	Low	Low	Low	Low		Domain	Description
Alvarez-Marin (2021)	Low	Critical	Low	Low	Low	Low	Critical	Critical		D1: Bias due to confounding	Differences between groups in prognostic factors or exposure that affect outcomes.
Barbieri (2020)	Moderate	NI	Low	Low	Moderate	Low	Low	Moderate		D2: Bias in selection of participants into the study	Systematic differences in how participants are included.
Bellevaue (1996)	Low	NI	Low	Low	Low	Low	Low	Low		D3: Bias in classification of interventions	Misclassification or uncertainty about which intervention the participant received.
Carrara (2022)	Low	Low	Low	NI	Low	Low	Low	Low		D4: Bias due to deviations from intended interventions	Differences in care between groups, or non-adherence to the intervention.
Chang (2017)	Critical	Low	Low	Serious	Low	Low	Low	Critical		D5: Bias due to missing data	Losses to follow-up or incomplete outcome data that could distort findings.
Corcione (2022)	Critical	NI	Low	Low	Low	Low	Low	Critical		D6: Bias in measurement of outcomes	Differential or inappropriate measurement of outcomes.
Daly (2022)	Critical	NI	Critical	Low	Low	Critical	Low	Critical		D7: Bias in selection of the reported result	Selective reporting of results (e.g., only reporting statistically significant outcomes).
Du (2020)	Low	NI	Low	Low	Low	Low	Low	Low
Everitt (1990)	Moderate	NI	Low	Low	Low	Low	Low	Moderate
García-Martinez (2016)	Low	NI	Low	Serious	Low	Low	Low	Serious
Gardiner (2018)	Critical	NI	Low	Moderate	Low	Low	Low	Serious
Gardiner (2020)	Critical	Low	Low	Moderate	Low	Low	Low	Serious
Hadi (2006)	Low	NI	Low	Low	Low	Critical	Low	Critical
Huang (2018)	Moderate	NI	Low	Low	Low	Low	Low	Moderate
Itoh et al (2023)	NI	NI	Low	Low	Low	Low	NI	Low
Kjærsgaard (2019)	Low	NI	Low	Low	Low	Critical	Low	Critical
Knudsen (2014)	Critical	NI	Low	Low	Low	Low	Low	Critical
Lee (2014)	Low	NI	Low	Low	Low	Low	Low	Low
Liebowitz (2008)	Low	NI	Low	Low	Low	Low	Low	Low
Liu (2021)	Low	NI	Low	Low	Low	Low	Low	Low
Molina (2017)	Critical	NI	Low	Low	Low	Low	Low	Critical
Molina (2019)	Low	Low	Low	Low	Low	Low	Low	Low
Popovik (2015)	Low	NI	Low	Low	Low	Low	Low	Critical
Roger (2020)	Moderate	Critical	Low	NI	Low	Moderate	NI	Critical
Saizy-Callaert (2003)	Low	NI	Low	Low	Low	Critical	Low	Critical
Schwartz (2007)	Critical	NI	Low	Low	NI	Low	Low	Critical
Seddik (2021)	Low	Low	Critical	Low	Low	Low	Low	Critical
Skaer (1993)	Low	NI	Low	Low	Low	Low	Low	Low
Smoke (2022)	Critical	NI	Critical	Low	Low	Low	Low	Critical
Standiford (2012)	Low	NI	Low	Low	Low	Critical	Low	Critical
Tang (2019)	Critical	Low	Low	NI	Low	Low	Low	Critical
Tangden (2011)	Low	NI	Low	Low	Low	Low	Low	Low
Tedeschi (2017)	Low	NI	Low	Low	Low	Low	Low	Low
Vercheval (2015)	Low	NI	Low	Serious	Critical	Critical	Low	Critical
Willemsen (2010)	Low	NI	Low	Low	Low	Low	Low	Low
Judgement
Critical
Serious
Moderate
Low
NI

## Sheet: Risk of bias for RCTs
Study	D1	D2	D3	D4	D5	Overall
Danaher (2009)								Domain	Description
McLeelan (2016)								D1	Bias arising from the randomization process
Schwartz (2017)								D2	Bias due to deviations from intended interventions
								D3	Bias due to missing outcome data
Judgement								D4	Bias in measurement of the outcome
High								D5	Bias in selection of the reported result
Some concerns
Low

## Sheet: Risk of bias for cRCTs
Study	D1	D1b	D2	D3	D4	D5	Overall
Schweitzer (2022)									Domain	Description
Stenehjem (2018)									D1	Bias arising from the randomization process
Wathne (2018)									D1b	Bias arising from the tiing of identification and recruitment of individual participants in relation to the timing of randomisation
									D2	Bias due to deviations from intended interventions
Judgement									D3	Bias due to missing outcome data
High									D4	Bias in measurement of the outcome
Some concerns									D5	Bias in selection of the reported result
Low
